# Supplementary material for: Determinants of Colorectal Cancer: An Integrative Immunometabolic Framework Linking Biomarkers, Therapy, and the Diet–Microbiota Axis
Source: Cells. 2026 Jun 13;15(12):1074. doi: 10.3390/cells15121074 (PMC13297663; doi:10.3390/cells15121074)
Supplement: Supplementary file 1 [file cells-15-01074-s001.zip]

Archive with 3 entries (2 files):
- cells-4289441-supplementary/
- cells-4289441-supplementary/Supplementary Table S1.pdf
- cells-4289441-supplementary/Supplementary Table S2.pdf
